# Supplementary material for: Medicines for Obesity: Appraisal of Clinical Studies with Grading of Recommendations, Assessment, Development, and Evaluation Tool
Source: Nutrients. 2023 Jan 24;15(3):606. doi: 10.3390/nu15030606 (PMC9919203; doi:10.3390/nu15030606)
Supplement: Supplementary file 1 [file nutrients-15-00606-s001.zip]

Archive with 1 entries (1 files):
- nutrients-2137131-supplementary.pdf
